# Supplementary material for: Quality of Life in Caregivers of Patients with Schizophrenia: A Systematic Review of the Impact of Sociodemographic, Clinical, and Psychological Factors
Source: Behav Sci (Basel). 2025 May 17;15(5):684. doi: 10.3390/bs15050684 (PMC12109056; doi:10.3390/bs15050684)
Supplement: Supplementary file 1 [file behavsci-15-00684-s001.zip]

Archive with 1 entries (1 files):
- behavsci-3589880-supplementary.pdf
